# Supplementary material for: Effects of Low Benzoic Acid Concentrations on Growth and Substrate Utilization in Black Soldier Fly Larvae
Source: Insects. 2025 Nov 12;16(11):1155. doi: 10.3390/insects16111155 (PMC12653391; doi:10.3390/insects16111155)
Supplement: Supplementary file 1 [file insects-16-01155-s001.zip]

Archive with 1 entries (1 files):
- insects-3965369-supplementary.pdf
